# Supplementary material for: Antibiotic Outcomes of Enterococcal Urinary Tract Infections: A Retrospective Analysis from Saudi Arabia and Oman
Source: Pathogens. 2026 Feb 26;15(3):250. doi: 10.3390/pathogens15030250 (PMC13028684; doi:10.3390/pathogens15030250)
Supplement: Supplementary file 1 [file pathogens-15-00250-s001.zip]

Archive with 1 entries (1 files):
- pathogens-4165085-supplementary.pdf
